# Supplementary material for: Reassessing the distribution of Burkholderia pseudomallei outside known endemic areas using animal serological screening combined with environmental surveys: The case of Les Saintes (Guadeloupe) and French Guiana
Source: PLoS Negl Trop Dis. 2024 Sep 26;18(9):e0011977. doi: 10.1371/journal.pntd.0011977 (PMC11515966; doi:10.1371/journal.pntd.0011977)
Supplement: S2 Table — (XLSX) [file pntd.0011977.s002.xlsx]

## Sheet: Antibiogram
Table S2 . Antibiogram results of 22-10884_313#20 strain
AMC: amoxicillin-clavulanate; CTZ: ceftazidime; TET: tetracycline; IMI: imipenem; MER: meropenem; SXT: trimethoprim-sulfamethoxazole; CHL: chloramphenicol
	Zone of inhibition (mm)
Strain tested	AMC	CTZ	TET	IMI	MER	SXT	CHL
	(20/10 µg)	(30 µg)	(30 µg)	(10 µg)	(10 µg)	(1.25/ 23.75 µg)	(10 µg)
strain 313#20	29	28	28	36	28	26	30
